# Supplementary material for: The pill millipede genus Rhopalomeris Verhoeff, 1906 new to the fauna of China, with an integrative description of a new species from Guangdong Province (Diplopoda, Glomerida, Glomeridae)
Source: Zookeys. 2026 May 20;1280:45–61. doi: 10.3897/zookeys.1280.190182 (PMC13216781; doi:10.3897/zookeys.1280.190182)
Supplement: XML Treatment for Rhopalomeris [file zookeys.1280.190182-treatment1.xml]

<!DOCTYPE tp:taxon-treatment
  PUBLIC "-//TaxonX//DTD Taxonomic Treatment Publishing DTD v0 20100105//EN" "tax-treatment-NSO.dtd">
<tp:taxon-treatment xmlns:tp="http://www.plazi.org/taxpub"><tp:treatment-meta><kwd-group><label>Taxon classification</label><kwd>
                <named-content content-type="kingdom">Animalia</named-content>
              </kwd><kwd>
                <named-content content-type="order">Glomerida</named-content>
              </kwd><kwd>
                <named-content content-type="family">Glomeridae</named-content>
              </kwd></kwd-group><mixed-citation publication-type="journal"><person-group><name><surname>Fan</surname><given-names>Zongji</given-names></name><name><surname>Huang</surname><given-names>Hengjie</given-names></name><name><surname>Zhang</surname><given-names>Zekun</given-names></name><name><surname>Zhang</surname><given-names>Li</given-names></name><name><surname>Liu</surname><given-names>Weixin</given-names></name></person-group><article-title>The pill millipede genus <italic><tp:taxon-name><tp:taxon-name-part taxon-name-part-type="genus" reg="Rhopalomeris">Rhopalomeris</tp:taxon-name-part></tp:taxon-name></italic> Verhoeff, 1906 new to the fauna of China, with an integrative description of a new species from Guangdong Province (<tp:taxon-name><tp:taxon-name-part taxon-name-part-type="class" reg="Diplopoda">Diplopoda</tp:taxon-name-part></tp:taxon-name>, <tp:taxon-name><tp:taxon-name-part taxon-name-part-type="order" reg="Glomerida">Glomerida</tp:taxon-name-part></tp:taxon-name>, <tp:taxon-name><tp:taxon-name-part taxon-name-part-type="family" reg="Glomeridae">Glomeridae</tp:taxon-name-part></tp:taxon-name>)</article-title><source>Zookeys</source><day>20</day><month>05</month><year>2026</year><volume>1280</volume><fpage>45</fpage><lpage>61</lpage><pub-id pub-id-type="doi">10.3897/zookeys.1280.190182</pub-id></mixed-citation></tp:treatment-meta><tp:nomenclature><label>Genus</label><tp:taxon-name><object-id xmlns:xlink="http://www.w3.org/1999/xlink" content-type="arpha" xlink:type="simple">68F3D07E-0579-588C-984B-A5E7AA30C460</object-id>
                    		<tp:taxon-name-part taxon-name-part-type="genus" reg="Rhopalomeris">Rhopalomeris</tp:taxon-name-part>
                    	</tp:taxon-name><tp:taxon-authority>Verhoeff, 1906</tp:taxon-authority></tp:nomenclature><tp:treatment-sec sec-type="Type species"><title>Type species.</title><p><italic><tp:taxon-name><tp:taxon-name-part taxon-name-part-type="genus" reg="Rhopalomeris">Rhopalomeris</tp:taxon-name-part> <tp:taxon-name-part taxon-name-part-type="species" reg="carnifex">carnifex</tp:taxon-name-part></tp:taxon-name></italic> (Pocock, 1889).</p></tp:treatment-sec></tp:taxon-treatment>
