# Supplementary material for: The pill millipede genus Rhopalomeris Verhoeff, 1906 new to the fauna of China, with an integrative description of a new species from Guangdong Province (Diplopoda, Glomerida, Glomeridae)
Source: Zookeys. 2026 May 20;1280:45–61. doi: 10.3897/zookeys.1280.190182 (PMC13216781; doi:10.3897/zookeys.1280.190182)
Supplement: XML Treatment for Rhopalomeris dinghushan [file zookeys.1280.190182-treatment2.xml]

<!DOCTYPE tp:taxon-treatment
  PUBLIC "-//TaxonX//DTD Taxonomic Treatment Publishing DTD v0 20100105//EN" "tax-treatment-NSO.dtd">
<tp:taxon-treatment xmlns:tp="http://www.plazi.org/taxpub"><tp:treatment-meta><kwd-group><label>Taxon classification</label><kwd>
                <named-content content-type="kingdom">Animalia</named-content>
              </kwd><kwd>
                <named-content content-type="order">Glomerida</named-content>
              </kwd><kwd>
                <named-content content-type="family">Glomeridae</named-content>
              </kwd></kwd-group><mixed-citation publication-type="journal"><person-group><name><surname>Fan</surname><given-names>Zongji</given-names></name><name><surname>Huang</surname><given-names>Hengjie</given-names></name><name><surname>Zhang</surname><given-names>Zekun</given-names></name><name><surname>Zhang</surname><given-names>Li</given-names></name><name><surname>Liu</surname><given-names>Weixin</given-names></name></person-group><article-title>The pill millipede genus <italic><tp:taxon-name><tp:taxon-name-part taxon-name-part-type="genus" reg="Rhopalomeris">Rhopalomeris</tp:taxon-name-part></tp:taxon-name></italic> Verhoeff, 1906 new to the fauna of China, with an integrative description of a new species from Guangdong Province (<tp:taxon-name><tp:taxon-name-part taxon-name-part-type="class" reg="Diplopoda">Diplopoda</tp:taxon-name-part></tp:taxon-name>, <tp:taxon-name><tp:taxon-name-part taxon-name-part-type="order" reg="Glomerida">Glomerida</tp:taxon-name-part></tp:taxon-name>, <tp:taxon-name><tp:taxon-name-part taxon-name-part-type="family" reg="Glomeridae">Glomeridae</tp:taxon-name-part></tp:taxon-name>)</article-title><source>Zookeys</source><day>20</day><month>05</month><year>2026</year><volume>1280</volume><fpage>45</fpage><lpage>61</lpage><pub-id pub-id-type="doi">10.3897/zookeys.1280.190182</pub-id></mixed-citation></tp:treatment-meta><tp:nomenclature><tp:taxon-name><object-id xmlns:xlink="http://www.w3.org/1999/xlink" content-type="arpha" xlink:type="simple">73DB53FF-0012-598A-BAED-79155E07A5FB</object-id>
                    		<tp:taxon-name-part taxon-name-part-type="genus" reg="Rhopalomeris">Rhopalomeris</tp:taxon-name-part> <tp:taxon-name-part taxon-name-part-type="species" reg="dinghushan">dinghushan</tp:taxon-name-part>
                    	
                    		<object-id xmlns:xlink="http://www.w3.org/1999/xlink" content-type="zoobank" xlink:type="simple">https://zoobank.org/2E7B6503-FF87-4F63-8E51-341A6CBB8519</object-id>
                    	</tp:taxon-name><tp:taxon-status xmlns:xlink="http://www.w3.org/1999/xlink" xlink:type="simple">sp. nov.</tp:taxon-status><xref ref-type="fig" rid="F1">Figs 1</xref><xref ref-type="fig" rid="F2">, 2</xref><xref ref-type="fig" rid="F3">, 3</xref><xref ref-type="fig" rid="F4">, 4</xref><xref ref-type="fig" rid="F5">, 5</xref><xref ref-type="fig" rid="F6">, 6</xref></tp:nomenclature><tp:treatment-sec sec-type="Type material"><title>Type material.</title><p><bold><italic>Holotype</italic></bold>: ♂ (<abbrev xmlns:xlink="http://www.w3.org/1999/xlink" content-type="institution" xlink:title="Zoological Collection of the South China Agricultural University" xlink:type="simple">SCAU</abbrev>), China, Guangdong Province, Zhaoqing City, Dinghushan National Nature Reserve, <named-content xmlns:xlink="http://www.w3.org/1999/xlink" content-type="dwc:verbatimCoordinates" xlink:type="simple">23.175936°N, 112.517647°E</named-content>, 708 m, 14.IX.2025, leg. Zongji Fan, Jun Yang, Cuili Chen, Wenbo Bian. <bold><italic>Paratypes</italic></bold>: 1♂, 1♀ (<abbrev xmlns:xlink="http://www.w3.org/1999/xlink" content-type="institution" xlink:title="Zoological Collection of the South China Agricultural University" xlink:type="simple">SCAU</abbrev>), same data as holotype.</p></tp:treatment-sec><tp:treatment-sec sec-type="Diagnosis"><title>Diagnosis.</title><p>Differs from other species of <italic><tp:taxon-name><tp:taxon-name-part taxon-name-part-type="genus" reg="Rhopalomeris">Rhopalomeris</tp:taxon-name-part></tp:taxon-name></italic> by the following combination of characters: (1) body relatively large, length 15.0–21.0 mm (Fig. <xref ref-type="fig" rid="F2">2</xref>); (2) body blackish-brown, with distinctive yellowish-brown, marbled, paramedian spots (Fig. <xref ref-type="fig" rid="F2">2</xref>); (3) thoracic shield with about 12 superficial transverse striae (Fig. <xref ref-type="fig" rid="F3">3B</xref>); (4) male coxae 4–16 each with a triangular apicolateral process (Fig. <xref ref-type="fig" rid="F4">4C</xref>); and (5) median syncoxital lobe of telopods distinctly lower than lateral horns, each horn with a small apical lobule (Fig. <xref ref-type="fig" rid="F5">5</xref>).</p></tp:treatment-sec><tp:treatment-sec sec-type="Description"><title>Description.</title><p>Based on type specimens. Body length of holotype ca 16.0 mm, maximum width 8.5 mm. Body length of paratypes ca 15.0 mm (male) and 21.0 mm (female), maximum width 7.0 mm (male) and 10.0 mm (female).</p><p><bold><italic>Coloration</italic></bold> vivid (Figs <xref ref-type="fig" rid="F1">1</xref>, <xref ref-type="fig" rid="F2">2</xref>), generally blackish-brown, with contrasting yellowish-brown paramedian spots. Head and antennae largely dark brown; labrum and Tömösváry’s organs lighter, grey-yellowish. Frons with three small, irregular, pale yellow patches arranged in a triangle, and a pair of yellowish-brown, marbled spots above Tömösváry’s organs. Ommatidia greyish-black. Dorsal pattern marbled yellowish-brown: collum with a large, transverse-oval, central spot; thoracic shield and tergites 3–11 each with a pair of similar, transverse-oval, lateral spots, and an irregular, pure brownish, median spot, the latter spot often extending close to lateral spots. Anal shield (= pygidium) mostly brownish except for blackish-brown on both lateral sides and in the middle near frontal margin. Venter and legs light yellowish.</p><fig id="F1" position="float" orientation="portrait"><object-id xmlns:xlink="http://www.w3.org/1999/xlink" content-type="doi" xlink:type="simple">10.3897/zookeys.1280.190182.figure1</object-id><object-id xmlns:xlink="http://www.w3.org/1999/xlink" content-type="arpha" xlink:type="simple">656CAC56-7EE1-57C7-895C-8735288428CE</object-id><label>Figure 1.</label><caption><p><italic><tp:taxon-name><tp:taxon-name-part taxon-name-part-type="genus" reg="Rhopalomeris">Rhopalomeris</tp:taxon-name-part> <tp:taxon-name-part taxon-name-part-type="species" reg="dinghushan">dinghushan</tp:taxon-name-part></tp:taxon-name></italic> sp. nov. in nature, photos by Zongji Fan.</p></caption><graphic xmlns:xlink="http://www.w3.org/1999/xlink" xlink:href="zookeys-1280-045_article-190182__-g001.jpg" id="oo_1651735.jpg" position="float" orientation="portrait" xlink:type="simple"><uri content-type="original_file" xlink:type="simple">https://binary.pensoft.net/fig/1651735</uri></graphic></fig><fig id="F2" position="float" orientation="portrait"><object-id xmlns:xlink="http://www.w3.org/1999/xlink" content-type="doi" xlink:type="simple">10.3897/zookeys.1280.190182.figure2</object-id><object-id xmlns:xlink="http://www.w3.org/1999/xlink" content-type="arpha" xlink:type="simple">1141D507-4925-5F0F-BB3D-69CE4A2A9535</object-id><label>Figure 2.</label><caption><p>Habitus of <italic><tp:taxon-name><tp:taxon-name-part taxon-name-part-type="genus" reg="Rhopalomeris">Rhopalomeris</tp:taxon-name-part> <tp:taxon-name-part taxon-name-part-type="species" reg="dinghushan">dinghushan</tp:taxon-name-part></tp:taxon-name></italic> sp. nov. <bold>A–C</bold>. Body of holotype, dorsal, lateral and ventral views, respectively.</p></caption><graphic xmlns:xlink="http://www.w3.org/1999/xlink" xlink:href="zookeys-1280-045_article-190182__-g002.jpg" id="oo_1651736.jpg" position="float" orientation="portrait" xlink:type="simple"><uri content-type="original_file" xlink:type="simple">https://binary.pensoft.net/fig/1651736</uri></graphic></fig><fig id="F3" position="float" orientation="portrait"><object-id xmlns:xlink="http://www.w3.org/1999/xlink" content-type="doi" xlink:type="simple">10.3897/zookeys.1280.190182.figure3</object-id><object-id xmlns:xlink="http://www.w3.org/1999/xlink" content-type="arpha" xlink:type="simple">6F97FA56-0023-5462-982A-256A9EB6A708</object-id><label>Figure 3.</label><caption><p><italic><tp:taxon-name><tp:taxon-name-part taxon-name-part-type="genus" reg="Rhopalomeris">Rhopalomeris</tp:taxon-name-part> <tp:taxon-name-part taxon-name-part-type="species" reg="dinghushan">dinghushan</tp:taxon-name-part></tp:taxon-name></italic> sp. nov., holotype. <bold>A</bold>. Frontal side of head and collum; <bold>B</bold>. Right side of head; <bold>C</bold>. Right side of thoracic shield; <bold>D</bold>. Apical disc with sensory cones. Abbreviations: <bold>hy</bold> hyposchism field, <bold>O</bold> ommatidia, <bold>sc</bold> sensory cones, <bold>To</bold> Tömösváry’s organ. Arabic numbers refer to number of antennomere.</p></caption><graphic xmlns:xlink="http://www.w3.org/1999/xlink" xlink:href="zookeys-1280-045_article-190182__-g003.jpg" id="oo_1651737.jpg" position="float" orientation="portrait" xlink:type="simple"><uri content-type="original_file" xlink:type="simple">https://binary.pensoft.net/fig/1651737</uri></graphic></fig><fig id="F4" position="float" orientation="portrait"><object-id xmlns:xlink="http://www.w3.org/1999/xlink" content-type="doi" xlink:type="simple">10.3897/zookeys.1280.190182.figure4</object-id><object-id xmlns:xlink="http://www.w3.org/1999/xlink" content-type="arpha" xlink:type="simple">5CAB2A40-E45D-5FE1-A015-BEA300FE7566</object-id><label>Figure 4.</label><caption><p><italic><tp:taxon-name><tp:taxon-name-part taxon-name-part-type="genus" reg="Rhopalomeris">Rhopalomeris</tp:taxon-name-part> <tp:taxon-name-part taxon-name-part-type="species" reg="dinghushan">dinghushan</tp:taxon-name-part></tp:taxon-name></italic> sp. nov., holotype. <bold>A</bold>. Second leg; <bold>B</bold>. Coxa of second leg with gonopore; <bold>C</bold>. Right leg of 9<sup>th</sup> pair; <bold>D</bold>. Legs 17, anterior view; <bold>E</bold>. Legs 17, posterior view; <bold>F</bold>. Leg 18, anterior view. Abbreviations: <bold>cx</bold> coxa, <bold>cxl</bold> coxal lobe, <bold>f</bold> femur, <bold>go</bold> gonopore, <bold>pre</bold> prefemur, <bold>sn</bold> syncoxital notch, <bold>ta</bold> tarsus. <bold>t1–t4</bold> telopoditomeres 1–4.</p></caption><graphic xmlns:xlink="http://www.w3.org/1999/xlink" xlink:href="zookeys-1280-045_article-190182__-g004.jpg" id="oo_1651738.jpg" position="float" orientation="portrait" xlink:type="simple"><uri content-type="original_file" xlink:type="simple">https://binary.pensoft.net/fig/1651738</uri></graphic></fig><fig id="F5" position="float" orientation="portrait"><object-id xmlns:xlink="http://www.w3.org/1999/xlink" content-type="doi" xlink:type="simple">10.3897/zookeys.1280.190182.figure5</object-id><object-id xmlns:xlink="http://www.w3.org/1999/xlink" content-type="arpha" xlink:type="simple">19F0B2E7-0E66-52DC-8308-1A68B41A875B</object-id><label>Figure 5.</label><caption><p><italic><tp:taxon-name><tp:taxon-name-part taxon-name-part-type="genus" reg="Rhopalomeris">Rhopalomeris</tp:taxon-name-part> <tp:taxon-name-part taxon-name-part-type="species" reg="dinghushan">dinghushan</tp:taxon-name-part></tp:taxon-name></italic> sp. nov., holotype. <bold>A</bold>. Telopods, anterior view; <bold>B</bold>. Telopods, posterior view. Abbreviations: <bold>lo</bold> lobe, <bold>sh</bold> syncoxital horn, <bold>sl</bold> syncoxital lobe, <bold>sx</bold> syncoxite, <bold>t</bold> tubercle, <bold>t1–t4</bold> telopoditomeres 1–4 (= prefemur, femur, tibia and tarsus, respectively).</p></caption><graphic xmlns:xlink="http://www.w3.org/1999/xlink" xlink:href="zookeys-1280-045_article-190182__-g005.jpg" id="oo_1651739.jpg" position="float" orientation="portrait" xlink:type="simple"><uri content-type="original_file" xlink:type="simple">https://binary.pensoft.net/fig/1651739</uri></graphic></fig><p><bold><italic>Head</italic></bold> (Fig. <xref ref-type="fig" rid="F2">2C</xref>) densely setose on labrum and clypeus. Ommatidia (Fig. <xref ref-type="fig" rid="F3">3C</xref>) at least 7+1 in males, but left and right eyes asymmetrical in female, with 14+1/10+1 ommatidia, lenses rather convex. Tömösváry’s organ (Fig. <xref ref-type="fig" rid="F3">3C</xref>) transverse-oval, parallel to body, slightly wider than long. Antennae of moderate length, all antennomeres densely pubescent. Length ratios of antennomeres: 7 &lt; 4 &lt; 1 = 2 = 5 &lt; 3 &lt; 6, antennomere 6 ca 2.1 times as long as wide (Fig. <xref ref-type="fig" rid="F3">3C</xref>). Left and right apical cones asymmetrical, with ca 9/12 (holotype) and 7–9/6–8 (paratypes) sensory cones (Fig. <xref ref-type="fig" rid="F3">3D</xref>).</p><p><bold><italic>Collum</italic></bold> with two complete transverse striae (Fig. <xref ref-type="fig" rid="F3">3A</xref>).</p><p><bold><italic>Thoracic shield</italic></bold> (Figs <xref ref-type="fig" rid="F2">2B</xref>, <xref ref-type="fig" rid="F3">3B</xref>) with a narrow hyposchism failing to reach the caudal tergal margin; about 12 superficial transverse striae laterally and dorsolaterally, three or four confused and incomplete; four starting below, one level to, seven above the schism; mid-dorsal region with at least five additional, incomplete, confused striolae.</p><p><bold><italic>Tergites</italic></bold> (Fig. <xref ref-type="fig" rid="F2">2A, B</xref>) smooth and shining, paratergites 3 and 4 with three superficial striae, paratergites 4–11 with at least five striae.</p><p><bold><italic>Pygidium</italic></bold> (Fig. <xref ref-type="fig" rid="F2">2B</xref>) slightly concave medially at caudal margin in both sexes.</p><p><bold><italic>Legs</italic></bold> (Fig. <xref ref-type="fig" rid="F2">2C</xref>) long and slender. All podomeres densely setose, setae being short. Coxae 1–16 each with a distinct, well-rounded apicomesal projection and a long seta, except for coxa 2 occasionally with two setae (Fig. <xref ref-type="fig" rid="F4">4A, B</xref>). Coxae 4–16 each with a larger, triangular, apicolateral process (Fig. <xref ref-type="fig" rid="F4">4C</xref>). Tarsi 1–16 each with two rows of 7–9+7+9 dorsal and 8–12+8–12 ventral spines (Fig. <xref ref-type="fig" rid="F4">4A, C</xref>). In leg-pair 9, femora ca 2.5 times, tarsi 5.5 times as long as wide.</p><p><bold><italic>Male sexual characters</italic></bold>. Gonopore (Fig. <xref ref-type="fig" rid="F4">4B</xref>) small, oval, with a few short setae around. Leg 17 (Figs <xref ref-type="fig" rid="F4">4D</xref>, <xref ref-type="fig" rid="F4">4E</xref>, <xref ref-type="fig" rid="F6">6A</xref>) strongly reduced. Each coxa with a small, rounded, apicomesal, setigerous projection and a very large, high, irregular, membranous, outer lobe; telopodite 4-segmented; telopoditomere 1 with a similar, but very small apicomesal, setigerous projection; telopoditomere 2 subrectangular; telopoditomere 4 with one apical and one or two subapical spines. Leg 18 (Fig. <xref ref-type="fig" rid="F4">4F</xref>, <xref ref-type="fig" rid="F6">6B</xref>) densely micropilose, with a deep, sharp, arcuated, syncoxital notch. Coxa with a small, rounded, apicomesal, setigerous projection. Telopodite 4-segmented. Telopoditomere 1 subrectangular, with an extremely long apicomesal seta. Telopoditomere 2 about two times as long as wide. Telopoditomere 3 smallest, telopoditomere 4 longest, with an apical spine.</p><fig id="F6" position="float" orientation="portrait"><object-id xmlns:xlink="http://www.w3.org/1999/xlink" content-type="doi" xlink:type="simple">10.3897/zookeys.1280.190182.figure6</object-id><object-id xmlns:xlink="http://www.w3.org/1999/xlink" content-type="arpha" xlink:type="simple">FBDA2E36-6058-5731-8723-F865565B762E</object-id><label>Figure 6.</label><caption><p><italic><tp:taxon-name><tp:taxon-name-part taxon-name-part-type="genus" reg="Rhopalomeris">Rhopalomeris</tp:taxon-name-part> <tp:taxon-name-part taxon-name-part-type="species" reg="dinghushan">dinghushan</tp:taxon-name-part></tp:taxon-name></italic> sp. nov., holotype. <bold>A</bold>. Leg 17, anterior view; <bold>B</bold>. Leg 18, posterior view; <bold>C</bold>. Telopod, anterior view; <bold>D</bold>. Telopod, posterior view; <bold>E</bold>. Tip of syncoxital lobe. Abbreviations: <bold>lo</bold> lobe. Scale bar: 1.0 mm (<bold>E</bold>).</p></caption><graphic xmlns:xlink="http://www.w3.org/1999/xlink" xlink:href="zookeys-1280-045_article-190182__-g006.jpg" id="oo_1651740.jpg" position="float" orientation="portrait" xlink:type="simple"><uri content-type="original_file" xlink:type="simple">https://binary.pensoft.net/fig/1651740</uri></graphic></fig><p><bold><italic>Telopods</italic></bold> (Figs <xref ref-type="fig" rid="F5">5A–C</xref>, <xref ref-type="fig" rid="F6">6C–E</xref>) with a large, roundish, sparsely setose, median, syncoxital lobe flanked by very high setose horns; each horn with a small lobule apically. Telopodite 4-segmented: telopoditomere 1 squarish, micropapillate laterally, with a very long, erect, digitiform, frontomesal trichostele. Telopoditomere 2 with a similar, but smaller frontomesal trichostele, inclined at ca 30°. Caudomedial process of telopoditomere 2 prominent, posteriorly with a rounded lobe covered with short setae, tapering narrowly distally, with a small apical lobe in anterior view. Telopoditomere 3 with a frontomesal seta; caudomesal process evident, recurved; an indistinct, papillate tubercle at base visible in posterior view. Telopoditomere 4 slightly sigmoid, tapering narrowly distally, with a subapical seta.</p></tp:treatment-sec><tp:treatment-sec sec-type="Etymology"><title>Etymology.</title><p>The species is named after its type locality–Dinghu Mountain, the first nature reserve in China. “Dinghushan” in Chinese “鼎湖山”, a noun in apposition.</p></tp:treatment-sec><tp:treatment-sec sec-type="Remarks"><title>Remarks.</title><p>The new species was collected in the core area of Dinghushan National Nature Reserve, under a montane evergreen broad-leaved forest. The dominant plants are <italic><tp:taxon-name><tp:taxon-name-part taxon-name-part-type="genus" reg="Rapanea">Rapanea</tp:taxon-name-part> <tp:taxon-name-part taxon-name-part-type="species" reg="neriifoli">neriifoli</tp:taxon-name-part></tp:taxon-name></italic>a, <italic><tp:taxon-name><tp:taxon-name-part taxon-name-part-type="genus" reg="Rhododendron">Rhododendron</tp:taxon-name-part> <tp:taxon-name-part taxon-name-part-type="species" reg="henryi">henryi</tp:taxon-name-part></tp:taxon-name></italic> and <italic><tp:taxon-name><tp:taxon-name-part taxon-name-part-type="genus" reg="Neolitsea">Neolitsea</tp:taxon-name-part> <tp:taxon-name-part taxon-name-part-type="species" reg="chuii">chuii</tp:taxon-name-part></tp:taxon-name></italic>, with accompanying species including <italic><tp:taxon-name><tp:taxon-name-part taxon-name-part-type="genus" reg="Itea">Itea</tp:taxon-name-part> <tp:taxon-name-part taxon-name-part-type="species" reg="chinensis">chinensis</tp:taxon-name-part></tp:taxon-name></italic>, <italic><tp:taxon-name><tp:taxon-name-part taxon-name-part-type="genus" reg="Diospyros">Diospyros</tp:taxon-name-part> <tp:taxon-name-part taxon-name-part-type="species" reg="morrisiana">morrisiana</tp:taxon-name-part></tp:taxon-name></italic>, <italic><tp:taxon-name><tp:taxon-name-part taxon-name-part-type="genus" reg="Rhodomyrtus">Rhodomyrtus</tp:taxon-name-part> <tp:taxon-name-part taxon-name-part-type="species" reg="tomentosa">tomentosa</tp:taxon-name-part></tp:taxon-name></italic> and <italic><tp:taxon-name><tp:taxon-name-part taxon-name-part-type="genus" reg="Enkianthus">Enkianthus</tp:taxon-name-part> <tp:taxon-name-part taxon-name-part-type="species" reg="quinqueflorus">quinqueflorus</tp:taxon-name-part></tp:taxon-name></italic>.</p></tp:treatment-sec></tp:taxon-treatment>
